# Supplementary material for: Improving small RNA-seq by using a synthetic spike-in set for size-range quality control together with a set for data normalization
Source: Nucleic Acids Res. 2015 Apr 13;43(14):e89. doi: 10.1093/nar/gkv303 (PMC4538800; doi:10.1093/nar/gkv303)
Supplement: SUPPLEMENTARY DATA [file supp_gkv303_nar-00684-met-k-2015-File010.xlsx]

## Sheet: Sheet1
Run accession number	Library ID	Experiment	Notes
ERR647589	RID0011	Starting concentrations test	SRQC 9.57*108 molecules/ µg total RNA
ERR647590	RID0011	Starting concentrations test	SRQC 9.57*109 molecules/ µg total RNA
ERR647591	RID0011	Starting concentrations test	SRQC 9.57*1010 molecules/ µg total RNA
ERR647592	RID0011	Starting concentrations test	ERDN 22*106 molecules/ µg total RNA
ERR647593	RID0011	Starting concentrations test	ERDN 22*107 molecules/ µg total RNA
ERR647594	RID0011	Starting concentrations test	ERDN 22*108 molecules/ µg total RNA
ERR647595	RID0024	Egg small-RNA sequencing
ERR647596	RID0035	4 male vs 4 female	Male 003
ERR647597	RID0035	4 male vs 4 female	Male 006
ERR647598	RID0035	4 male vs 4 female	Male 011
ERR647599	RID0035	4 male vs 4 female	Male 014
ERR647600	RID0035	4 male vs 4 female/normalization across lenght	Female 007
ERR647601	RID0035	4 male vs 4 female/normalization across lenght	Female 008
ERR647602	RID0035	4 male vs 4 female/normalization across lenght	Female 014
ERR647603	RID0035	4 male vs 4 female/normalization across lenght	Female 016
ERS659466	RID0035	Normalization across length	Female 002
ERS659467	RID0035	Normalization across length	Female X
ERR647610	RID0023	SRQC reproducibility test
ERR647611	RID0023	SRQC reproducibility test
ERR647612	RID0023	SRQC reproducibility test
ERR647613	RID0023	SRQC reproducibility test
ERR647614	RID0023	SRQC reproducibility test
ERR647615	RID0023	SRQC reproducibility test
ERR647616	RID0017	EtOH concentration test	Column standard EtOH concentration
ERR647617	RID0017	EtOH concentration test	Column 1st step +6% EtOH concentration
ERR647618	RID0017	EtOH concentration test	Column 1st step -6% EtOH concentration
ERR647619	RID0017	EtOH concentration test	Column 2st step +6% EtOH concentration
ERR647620	RID0017	EtOH concentration test	Column 2st step -6% EtOH concentration
ERR647621	RID0017	EtOH concentration test	cDNA selection standard EtOH concentration
ERR647622	RID0017	EtOH concentration test	cDNA selection 1st step +2% EtOH concentration
ERR647623	RID0017	EtOH concentration test	cDNA selection 1st step -2% EtOH concentration
ERR647624	RID0017	EtOH concentration test	cDNA selection 2st step +2% EtOH concentration
ERR647625	RID0017	EtOH concentration test	cDNA selection 2st step -2% EtOH concentration
ERR647626	RID0017	EtOH concentration test	Amplified cDNA selection standard EtOH concentration
ERR647627	RID0017	EtOH concentration test	Amplified cDNA selection 1st step +1% EtOH concentration
ERR647628	RID0017	EtOH concentration test	Amplified cDNA selection 1st step -1% EtOH concentration
ERR647629	RID0017	EtOH concentration test	Amplified cDNA selection 2st step +1% EtOH concentration
ERR647630	RID0017	EtOH concentration test	Amplified cDNA selection 2st step -1% EtOH concentration
ERR647631	RID0017	EtOH concentration test	No size selection
ERR647632	RID0015	Fold-change test	x
ERR647633	RID0015	Fold-change test	x/2
ERR647634	RID0015	Fold-change test	x/4
ERR647635	RID0015	Fold-change test	x/8
ERR647636	RID0015	Fold-change test	x/16
ERR647637	RID0015	Fold-change test	x/32
ERR647638	RID0015	Fold-change test	x/64
ERR647639	RID0015	Fold-change test	x/128
ERR647640	RID0015	ERDN reproducibility test
ERR647641	RID0015	ERDN reproducibility test
ERR647642	RID0015	ERDN reproducibility test
ERR647643	RID0015	ERDN reproducibility test
ERR647644	RID0015	ERDN reproducibility test
ERR647645	RID0015	ERDN reproducibility test
